# Supplementary material for: Strategies for MCR image analysis of large hyperspectral data-sets
Source: Surf Interface Anal. 2012 May 22;45(1):466–70. doi: 10.1002/sia.5040 (PMC3579489; doi:10.1002/sia.5040)
Supplement: Supplementary file 3 [file sia0045-0466-SD3.txt]

SI. 1) Scree plot of PCA analysis
0
5
10
15
20
25
30
35
40
45
0 2 4 6 8 10 12 14 16
C
ap
tu
re
d

va
ri
an
ce

(%
)
PrincipleComponentNumberP
ix
el

N
o
.
P
ix
el

N
o
.
PixelNo.PixelNo.PixelNo.PixelNo.
SI. 2a) PC1
0
0.2
0.4
0.6
0.8
1
1.2
1 32 60 91 121 152 182 213 244 274 305
Lo
ad
in
g
o
n

P
C

1
m/z
C2H5O
+
Na+
C4H5O
+
Ion m/z
C2H5O
+ 45.04
Na+ 22.99
C4H5O
+ 69.04
C6H9O2
+ 113.07
C2H3O
+ 43.02
C3H5
+ 41.04
C4H7
+ 55.06P
ix
el

N
o
.
P
ix
el

N
o
.
PixelNo.PixelNo.PixelNo.PixelNo.
SI. 2b) PC 2
0
0.2
0.4
0.6
0.8
1
1.2
1 32 60 91 121 152 182 213 244 274 305
Lo
ad
in
g
o
n

P
C

2
m/z
SiC3H9
+
Ion m/z
SiC3H9
+ 73.06
C3H5
+ 41.04
C2H3
+ 27.02
C3H3O
+ 55.02
C3H8N
+ 58.07
C3H3
+ 39.02
C2H5
+ 29.04
Si2C5H15O
+ 147.08P
ix
el

N
o
.
P
ix
el

N
o
.
PixelNo.PixelNo.PixelNo.PixelNo.
SI. 2c) PC 3
0
0.2
0.4
0.6
0.8
1
1.2
2 33 61 92 122 153 183 214 245 275
Lo
ad
in
g
o
n

P
C

3
m/z
CF3
+
CF+
Ion m/z
CF3
+ 69.00
CF+ 31.00
C+ 12.00
C3H3O
+ 55.02
C2H3
+ 27.02
C3H3
+ 39.02
C2H5O
+ 45.04P
ix
el

N
o
.
P
ix
el

N
o
.
PixelNo.PixelNo.PixelNo.PixelNo.
SI. 2d) PC 4
0
0.2
0.4
0.6
0.8
1
1.2
1 32 60 91 121 152 182 213 244 274 305
Lo
ad
in
g
o
n

P
C

4
m/z
C4H9
+
C5H9
+
C6H11
+
Ion m/z
C4H9
+ 57.07
C5H9
+ 69.07
C6H11
+ 83.09
C2H5
+ 29.04
C3H7
+ 43.06
C6H9
+ 81.08
C4H7
+ 55.06
C3H5
+ 41.04
C5H7
+ 67.06SI. 2e) PC 5
0
0.2
0.4
0.6
0.8
1
1.2
2 33 61 92 122 153 183 214 245 275
Lo
ad
in
g
o
n

P
C

5
m/z
Na+
Ion m/z
Na+ 22.99
SiC3H
+ 64.98
C2H5O
+ 45.04
C3H5
+ 41.04
C2H3O
+ 43.02
P
ix
el

N
o
.
P
ix
el

N
o
.
PixelNo.PixelNo.PixelNo.PixelNo.P
ix
el

N
o
.
P
ix
el

N
o
.
PixelNo.PixelNo.PixelNo.PixelNo.
SI. 2f) PC 6
0
0.2
0.4
0.6
0.8
1
1.2
1 32 60 91 121 152 182 213 244 274 305
Lo
ad
in
g
o
n

P
C

6
m/z
Na+
C2H5O
+
C4H5O
+
Ion m/z
Na+ 22.99
C2H5O
+ 45.04
C4H5O
+ 69.04
C2H3O
+ 43.02
C3H3O
+ 55.02
C6H9O2
+ 113.07P
ix
el

N
o
.
P
ix
el

N
o
.
PixelNo.PixelNo.PixelNo.PixelNo.
SI. 2g) PC 7
0
0.2
0.4
0.6
0.8
1
1.2
1 32 60 91 121 152 182 213 244 274 305
Lo
ad
in
g
o
n

P
C

7
m/z
C9H15
+
C8H13
+
Ion m/z
C9H15
+ 123.13
C8H13
+ 109.11
C2H3O
+ 43.02
C5H9
+ 69.07
C6H11
+ 83.09
C9H11O
+ 135.09P
ix
el

N
o
.
P
ix
el

N
o
.
PixelNo.PixelNo.PixelNo.PixelNo.
SI. 2h) PC 8
0
0.2
0.4
0.6
0.8
1
1.2
1 32 60 91 121 152 182 213 244 274 305
Lo
ad
in
g
o
n

P
C

8
m/z
C3H5
+
C3H3O
+
C2H3
+
Ion m/z
C3H5
+ 41.04
C3H3O
+ 55.02
C2H3
+ 27.02
C3H3
+ 39.02
C4H3
+ 51.02
C2H5
+ 29.04
C4H5
+ 53.04
C6H5
+ 77.04P
ix
el

N
o
.
P
ix
el

N
o
.
PixelNo.PixelNo.PixelNo.PixelNo.
SI. 2i) PC 9
0
0.2
0.4
0.6
0.8
1
1.2
1 32 60 91 121 152 182 213 244 274 305
Lo
ad
in
g
o
n

P
C

9
m/z
C4H6O2F
+
CF+
Ion m/z
C4H6O2F
+ 105.04
CF+ 30.99
C3H3O
+ 55.02
C2H4OF
+ 63.02
CF3
+ 68.99
C2H3
+ 27.02
CHF2
+ 51.00
